# Supplementary material for: Beneficial Effects of Oral Nutrition Supplements on the Nutritional Status and Physical Performance of Older Nursing Home Residents at Risk of Malnutrition
Source: Nutrients. 2023 Oct 8;15(19):4291. doi: 10.3390/nu15194291 (PMC10574690; doi:10.3390/nu15194291)
Supplement: Supplementary file 1 [file nutrients-15-04291-s001.zip]

Archive with 1 entries (1 files):
- nutrients-2639152-supplementary.pdf
